# Supplementary material for: Combination of ozone and ultrasonic-assisted aerosolization sanitizer as a sanitizing process to disinfect fresh-cut lettuce
Source: Ultrason Sonochem. 2021 Jun 6;76:105622. doi: 10.1016/j.ultsonch.2021.105622 (PMC8202344; doi:10.1016/j.ultsonch.2021.105622)
Supplement: Supplementary data 1 [file mmc1.xlsx]

## Sheet: Sheet3
Linear regression of nineteen standard phenolic acids
