# Supplementary material for: Combination of ozone and ultrasonic-assisted aerosolization sanitizer as a sanitizing process to disinfect fresh-cut lettuce
Source: Ultrason Sonochem. 2021 Jun 6;76:105622. doi: 10.1016/j.ultsonch.2021.105622 (PMC8202344; doi:10.1016/j.ultsonch.2021.105622)
Supplement: Supplementary data 2 [file mmc2.xlsx]

## Sheet: Gallic acid
	Quantitation report of gallic acid
	Target Compounds
	Sample Raw File Name	Compound Name		RT	Quan Peak	Response	Conc	Units	Dev (min)			Flags	Manual Flag	Peak Height
	STD_01	Gallic acid		0.993497	169.014	3151	1.064		0.0170491				TRUE	698.659
	STD_1	Gallic acid		0.941988	169.014	33594	11.343		-0.0344604				TRUE	6773.29
	STD_05	Gallic acid		0.93731	169.014	13334	4.502		-0.0391389				TRUE	2141.61
	STD_10	Gallic acid		0.947649	169.014	356305	120.308		-0.0287989				FALSE	77104.3
	STD_50	Gallic acid		0.959067	169.014	1968478	664.665		-0.0173815				FALSE	408579
	STD_100	Gallic acid		0.987913	169.014	3049146	1029.56		0.0114649				FALSE	594727
	STD_150	Gallic acid		0.999406	169.014	5121990	1729.46		0.0229572				TRUE	971863
	STD_200	Gallic acid		0.993602	169.014	5979776	2019.1		0.0171533				FALSE	1.13283e+06
	STD_300	Gallic acid		0.987853	169.014	9376061	3165.87		0.0114049				TRUE	1.75865e+06
	STD_500	Gallic acid		0.999378	169.014	14219338	4801.22		0.0229294				TRUE	2.62342e+06
	ZHH210409001	Gallic acid		0.895964	169.014	462248	156.08		-0.0804843				TRUE	67689.5
	ZHH210409002	Gallic acid		0.947639	169.014	307865	103.952		-0.0288099				TRUE	46923.7
	ZHH210409003	Gallic acid		0.9133	169.014	328698	110.986		-0.0631488				TRUE	43778.9
	ZHH210409004	Gallic acid		1.00515	169.014	488567	164.967		0.0287026				TRUE	59670.6
	ZHH210409005	Gallic acid		0.936143	169.014	402311	135.842		-0.0403055				TRUE	67752.3
	ZHH210409006	Gallic acid		1.00511	169.014	312577	105.543		0.0286608				TRUE	55469
	STD_01, STD_1, STD_05, STD_10, STD_50, STD_100, STD_150, STD_200, STD_300, and STD_500 indicate the ten different concentrations of the standard compound, which are 0.1, 0.5, 1, 10, 50, 100, 150, 200, 300, and 500 ng/mL, respectively.
	ZHH210409001, ZHH210409002, and ZHH210409003 indicate replicate 1, replicate 2, and replicate 3 in the control group, respectively.
	ZHH210409004, ZHH210409005, and ZHH210409006 indicate replicate 1, replicate 2, and replicate 3 in 2% LA + 8 ppm ozone group, respectively.

## Sheet: Phe(L-Phenylalanine)
	Quantitation report of Phe(L-Phenylalanine)
	Target Compounds
	Sample Raw File Name	Compound Name		RT	Quan Peak	Response	Conc	Units	Dev (min)			Flags	Manual Flag	Peak Height
	STD_01	Phe(L-Phenylalanine)		1.06242	164.072	125725	2.177		-0.0170072				FALSE	28929.7
	STD_1	Phe(L-Phenylalanine)		1.01666	164.072	907402	15.709		-0.062771				FALSE	225895
	STD_05	Phe(L-Phenylalanine)		1.00624	164.072	440167	7.62		-0.073191				FALSE	104230
	STD_10	Phe(L-Phenylalanine)		1.02232	164.072	7700791	133.32		-0.0571074				FALSE	2.00563e+06
	STD_50	Phe(L-Phenylalanine)		1.03949	164.072	39751578	688.198		-0.0399381				FALSE	9.64359e+06
	STD_100	Phe(L-Phenylalanine)		1.0741	164.072	62475393	1081.6		-0.005331				FALSE	1.4215e+07
	STD_150	Phe(L-Phenylalanine)		1.08556	164.072	101587765	1758.74		0.006132				TRUE	2.31105e+07
	STD_200	Phe(L-Phenylalanine)		1.07976	164.072	121381395	2101.41		0.0003285				FALSE	2.71398e+07
	STD_300	Phe(L-Phenylalanine)		1.08541	164.072	182590189	3161.09		0.0059842				TRUE	4.07303e+07
	STD_500	Phe(L-Phenylalanine)		1.09086	164.072	274330416	4749.34		0.011429				TRUE	5.90869e+07
	ZHH210409001	Phe(L-Phenylalanine)		1.02232	164.072	2235068	38.695		-0.0571116				TRUE	571974
	ZHH210409002	Phe(L-Phenylalanine)		1.02231	164.072	2125012	36.789		-0.0571206				TRUE	541517
	ZHH210409003	Phe(L-Phenylalanine)		1.0569	164.072	2062380	35.705		-0.0225324				TRUE	504353
	ZHH210409004	Phe(L-Phenylalanine)		1.07982	164.072	2496868	43.227		0.0003903				TRUE	597811
	ZHH210409005	Phe(L-Phenylalanine)		1.07974	164.072	2098088	36.323		0.0003136				TRUE	499506
	ZHH210409006	Phe(L-Phenylalanine)		1.08552	164.072	2050793	35.504		0.0060921				TRUE	474022
	STD_01, STD_1, STD_05, STD_10, STD_50, STD_100, STD_150, STD_200, STD_300, and STD_500 indicate the ten different concentrations of the standard compound, which are 0.1, 0.5, 1, 10, 50, 100, 150, 200, 300, and 500 ng/mL, respectively.
	ZHH210409001, ZHH210409002, and ZHH210409003 indicate replicate 1, replicate 2, and replicate 3 in the control group, respectively.
	ZHH210409004, ZHH210409005, and ZHH210409006 indicate replicate 1, replicate 2, and replicate 3 in 2% LA + 8 ppm ozone group, respectively.

## Sheet: 3,4-Dihydroxybenzoic acid
	Quantitation report of 3,4-Dihydroxybenzoic acid
	Target Compounds
	Sample Raw File Name	Compound Name		RT	Quan Peak	Response	Conc	Units	Dev (min)			Flags	Manual Flag	Peak Height
	STD_01	3,4-Dihydroxybenzoic acid		1.87809	153.019	31977	0.322		0.0032138				TRUE	12418.3
	STD_1	3,4-Dihydroxybenzoic acid		1.78635	153.019	1289298	12.968		-0.088519				TRUE	160066
	STD_05	3,4-Dihydroxybenzoic acid		1.77596	153.019	494801	4.977		-0.0989096				TRUE	69725.7
	STD_10	3,4-Dihydroxybenzoic acid		1.81501	153.019	11774202	118.423		-0.0598576				FALSE	1.40998e+06
	STD_50	3,4-Dihydroxybenzoic acid		1.84366	153.019	62266383	626.267		-0.0312108				TRUE	7.54828e+06
	STD_100	3,4-Dihydroxybenzoic acid		1.86677	153.019	102552572	1031.46		-0.0081039				FALSE	1.25474e+07
	STD_150	3,4-Dihydroxybenzoic acid		1.87252	153.019	167588592	1685.58		-0.0023514				TRUE	2.04472e+07
	STD_200	3,4-Dihydroxybenzoic acid		1.87243	153.019	199825736	2009.82		-0.0024467				TRUE	2.33193e+07
	STD_300	3,4-Dihydroxybenzoic acid		1.88935	153.019	310334373	3121.3		0.0144738				TRUE	3.61054e+07
	STD_500	3,4-Dihydroxybenzoic acid		1.88691	153.019	482043304	4848.32		0.0120355				TRUE	5.77842e+07
	ZHH210409001	3,4-Dihydroxybenzoic acid		1.77479	153.019	1469872	14.784		-0.100082				TRUE	212628
	ZHH210409002	3,4-Dihydroxybenzoic acid		1.77479	153.019	1265029	12.723		-0.100085				TRUE	178206
	ZHH210409003	3,4-Dihydroxybenzoic acid		1.79214	153.019	1709739	17.196		-0.0827344				TRUE	217418
	ZHH210409004	3,4-Dihydroxybenzoic acid		1.83231	153.019	2208602	22.214		-0.0425642				TRUE	271126
	ZHH210409005	3,4-Dihydroxybenzoic acid		1.82646	153.019	1903635	19.146		-0.0484095				TRUE	242602
	ZHH210409006	3,4-Dihydroxybenzoic acid		1.87248	153.019	2725296	27.411		-0.0023911				TRUE	319382
	STD_01, STD_1, STD_05, STD_10, STD_50, STD_100, STD_150, STD_200, STD_300, and STD_500 indicate the ten different concentrations of the standard compound, which are 0.1, 0.5, 1, 10, 50, 100, 150, 200, 300, and 500 ng/mL, respectively.
	ZHH210409001, ZHH210409002, and ZHH210409003 indicate replicate 1, replicate 2, and replicate 3 in the control group, respectively.
	ZHH210409004, ZHH210409005, and ZHH210409006 indicate replicate 1, replicate 2, and replicate 3 in 2% LA + 8 ppm ozone group, respectively.

## Sheet: Protocatechualdehyde
	Quantitation reprot of protocatechualdehyde
	Target Compounds
	Sample Raw File Name	Compound Name		RT	Quan Peak	Response	Conc	Units	Dev (min)			Flags	Manual Flag	Peak Height
	STD_01	Protocatechualdehyde		N/F	137.024	N/F	N/F		N/F				FALSE	0
	STD_1	Protocatechualdehyde		3.29704	137.024	3762870	12.019		0.191556				TRUE	272692
	STD_05	Protocatechualdehyde		3.28665	137.024	1660670	5.304		0.181163				TRUE	130332
	STD_10	Protocatechualdehyde		3.2855	137.024	36736772	117.336		0.180014				FALSE	2.49759e+06
	STD_50	Protocatechualdehyde		3.29116	137.024	196096679	626.328		0.185679				FALSE	1.32228e+07
	STD_100	Protocatechualdehyde		3.31428	137.024	318466212	1017.17		0.2088				FALSE	2.16152e+07
	STD_150	Protocatechualdehyde		3.32002	137.024	514285569	1642.62		0.214538				TRUE	3.69074e+07
	STD_200	Protocatechualdehyde		3.33113	137.024	624723792	1995.35		0.225645				FALSE	4.38161e+07
	STD_300	Protocatechualdehyde		3.31615	137.024	971587276	3103.23		0.210666				TRUE	7.13476e+07
	STD_500	Protocatechualdehyde		3.33052	137.024	1528100780	4880.72		0.225042				FALSE	1.0813e+08
	ZHH210409001	Protocatechualdehyde		3.29698	137.024	25947831	82.877		0.191495				TRUE	3.22454e+06
	ZHH210409002	Protocatechualdehyde		3.274	137.024	18510858	59.123		0.168521				TRUE	2.20992e+06
	ZHH210409003	Protocatechualdehyde		3.29709	137.024	21931043	70.047		0.191605				TRUE	2.80538e+06
	ZHH210409004	Protocatechualdehyde		3.31427	137.024	27032059	86.34		0.20879				TRUE	3.43259e+06
	ZHH210409005	Protocatechualdehyde		3.30845	137.024	41391416	132.203		0.202963				TRUE	5.62638e+06
	ZHH210409006	Protocatechualdehyde		3.31423	137.024	23882698	76.281		0.208749				TRUE	3.33031e+06
	STD_01, STD_1, STD_05, STD_10, STD_50, STD_100, STD_150, STD_200, STD_300, and STD_500 indicate the ten different concentrations of the standard compound, which are 0.1, 0.5, 1, 10, 50, 100, 150, 200, 300, and 500 ng/mL, respectively.
	ZHH210409001, ZHH210409002, and ZHH210409003 indicate replicate 1, replicate 2, and replicate 3 in the control group, respectively.
	ZHH210409004, ZHH210409005, and ZHH210409006 indicate replicate 1, replicate 2, and replicate 3 in 2% LA + 8 ppm ozone group, respectively.

## Sheet: Catechin
	Quantitation report of catechin
	Target Compounds
	Sample Raw File Name	Compound Name		RT	Quan Peak	Response	Conc	Units	Dev (min)			Flags	Manual Flag	Peak Height
	STD_01	Catechin		3.91147	289.072	5847	0.053		0.0114735				TRUE	2331.95
	STD_1	Catechin		3.88868	289.072	120499	1.097		-0.0113236				FALSE	22963.7
	STD_05	Catechin		3.907	289.072	46417	0.423		0.0069982				FALSE	8634.33
	STD_10	Catechin		3.91159	289.072	1076611	9.805		0.0115901				FALSE	173227
	STD_50	Catechin		3.9058	289.072	6098159	55.537		0.0057952				FALSE	1.00611e+06
	STD_100	Catechin		3.91741	289.072	10012857	91.188		0.0174144				FALSE	1.70062e+06
	STD_150	Catechin		3.91166	289.072	17598209	160.269		0.0116648				FALSE	2.97828e+06
	STD_200	Catechin		3.89948	289.072	21020977	191.44		-0.0005203				FALSE	3.53854e+06
	STD_300	Catechin		3.8886	289.072	34030971	309.924		-0.0113976				TRUE	5.86681e+06
	STD_500	Catechin		3.89603	289.072	54419249	495.602		-0.0039714				TRUE	9.45536e+06
	ZHH210409001	Catechin		3.95181	289.072	22993	0.209		0.0518068				TRUE	8257.18
	ZHH210409002	Catechin		3.92881	289.072	35774	0.326		0.0288124				TRUE	8085.23
	ZHH210409003	Catechin		3.93469	289.072	33327	0.304		0.0346922				TRUE	10633.8
	ZHH210409004	Catechin		3.94611	289.072	36882	0.336		0.0461147				FALSE	8984.96
	ZHH210409005	Catechin		3.9288	289.072	39880	0.363		0.0288045				TRUE	10753.1
	ZHH210409006	Catechin		3.90586	289.072	19307	0.176		0.0058563				TRUE	5977.7
	STD_01, STD_1, STD_05, STD_10, STD_50, STD_100, STD_150, STD_200, STD_300, and STD_500 indicate the ten different concentrations of the standard compound, which are 0.1, 0.5, 1, 10, 50, 100, 150, 200, 300, and 500 ng/mL, respectively.
	ZHH210409001, ZHH210409002, and ZHH210409003 indicate replicate 1, replicate 2, and replicate 3 in the control group, respectively.
	ZHH210409004, ZHH210409005, and ZHH210409006 indicate replicate 1, replicate 2, and replicate 3 in 2% LA + 8 ppm ozone group, respectively.

## Sheet: Vanillic acid
	Quantitation report of vanillic acid
	Target Compounds
	Sample Raw File Name	Compound Name		RT	Quan Peak	Response	Conc	Units	Dev (min)			Flags	Manual Flag	Peak Height
	STD_01	Vanillic acid		4.09528	167.035	128490	1.156		-0.0033195				TRUE	34410
	STD_1	Vanillic acid		4.08399	167.035	1407048	12.661		-0.0146085				FALSE	304282
	STD_05	Vanillic acid		4.09082	167.035	638578	5.746		-0.0077766				TRUE	128770
	STD_10	Vanillic acid		4.08391	167.035	13571288	122.121		-0.0146926				FALSE	2.66018e+06
	STD_50	Vanillic acid		4.08958	167.035	70204673	631.734		-0.0090152				FALSE	1.33093e+07
	STD_100	Vanillic acid		4.09546	167.035	114575877	1031.01		-0.0031349				FALSE	2.22488e+07
	STD_150	Vanillic acid		4.10123	167.035	188868643	1699.53		0.0026301				FALSE	3.61582e+07
	STD_200	Vanillic acid		4.08902	167.035	218511614	1966.27		-0.0095803				FALSE	4.17161e+07
	STD_300	Vanillic acid		4.07751	167.035	357816144	3219.79		-0.0210867				FALSE	6.84791e+07
	STD_500	Vanillic acid		4.08967	167.035	533639931	4801.94		-0.0089252				FALSE	9.8648e+07
	ZHH210409001	Vanillic acid		4.09539	167.035	6595888	59.353		-0.0032112				TRUE	1.31509e+06
	ZHH210409002	Vanillic acid		4.07241	167.035	7043785	63.383		-0.0261851				TRUE	1.37338e+06
	ZHH210409003	Vanillic acid		4.08404	167.035	6588586	59.287		-0.0145615				TRUE	1.33619e+06
	ZHH210409004	Vanillic acid		4.08971	167.035	6123994	55.106		-0.008885				FALSE	1.23174e+06
	ZHH210409005	Vanillic acid		4.08388	167.035	7049238	63.432		-0.0147198				TRUE	1.41276e+06
	ZHH210409006	Vanillic acid		4.08392	167.035	8239363	74.142		-0.0146808				FALSE	1.6931e+06
	STD_01, STD_1, STD_05, STD_10, STD_50, STD_100, STD_150, STD_200, STD_300, and STD_500 indicate the ten different concentrations of the standard compound, which are 0.1, 0.5, 1, 10, 50, 100, 150, 200, 300, and 500 ng/mL, respectively.
	ZHH210409001, ZHH210409002, and ZHH210409003 indicate replicate 1, replicate 2, and replicate 3 in the control group, respectively.
	ZHH210409004, ZHH210409005, and ZHH210409006 indicate replicate 1, replicate 2, and replicate 3 in 2% LA + 8 ppm ozone group, respectively.

## Sheet: Caffeic acid
	Quantitation report of caffeic acid
	Target Compounds
	Sample Raw File Name	Compound Name		RT	Quan Peak	Response	Conc	Units	Dev (min)			Flags	Manual Flag	Peak Height
	STD_01	Caffeic acid		4.25613	179.035	141877	1.037		-0.0159196				TRUE	29608.9
	STD_1	Caffeic acid		4.26204	179.035	1710808	12.506		-0.0100065				FALSE	317624
	STD_05	Caffeic acid		4.26313	179.035	663999	4.854		-0.0089181				FALSE	131782
	STD_10	Caffeic acid		4.26199	179.035	15051984	110.029		-0.0100594				FALSE	2.91427e+06
	STD_50	Caffeic acid		4.26765	179.035	80616263	589.298		-0.0044002				FALSE	1.53537e+07
	STD_100	Caffeic acid		4.27352	179.035	135413538	989.862		0.0014694				TRUE	2.59848e+07
	STD_150	Caffeic acid		4.27351	179.035	226121521	1652.93		0.0014613				FALSE	4.47557e+07
	STD_200	Caffeic acid		4.26669	179.035	266704954	1949.59		-0.0053611				FALSE	5.18432e+07
	STD_300	Caffeic acid		4.24199	179.035	429738711	3141.36		-0.0300574				FALSE	8.41528e+07
	STD_500	Caffeic acid		4.25214	179.035	667909460	4882.36		-0.0199123				FALSE	1.33442e+08
	ZHH210409001	Caffeic acid		4.27303	179.035	286335546	2093.09		0.0009846				TRUE	5.6801e+07
	ZHH210409002	Caffeic acid		4.2562	179.035	223913119	1636.79		-0.0158473				TRUE	4.33214e+07
	ZHH210409003	Caffeic acid		4.26209	179.035	198917364	1454.07		-0.0099574				TRUE	3.98372e+07
	ZHH210409004	Caffeic acid		4.26745	179.035	287875868	2104.35		-0.0045972				TRUE	5.72687e+07
	ZHH210409005	Caffeic acid		4.26147	179.035	299030729	2185.89		-0.0105784				TRUE	6.02424e+07
	ZHH210409006	Caffeic acid		4.25624	179.035	191894306	1402.73		-0.0158056				TRUE	3.93408e+07
	STD_01, STD_1, STD_05, STD_10, STD_50, STD_100, STD_150, STD_200, STD_300, and STD_500 indicate the ten different concentrations of the standard compound, which are 0.1, 0.5, 1, 10, 50, 100, 150, 200, 300, and 500 ng/mL, respectively.
	ZHH210409001, ZHH210409002, and ZHH210409003 indicate replicate 1, replicate 2, and replicate 3 in the control group, respectively.
	ZHH210409004, ZHH210409005, and ZHH210409006 indicate replicate 1, replicate 2, and replicate 3 in 2% LA + 8 ppm ozone group, respectively.

## Sheet: Syringic acid
	Quantitation report of syringic acid
	Target Compounds
	Sample Raw File Name	Compound Name		RT	Quan Peak	Response	Conc	Units	Dev (min)			Flags	Manual Flag	Peak Height
	STD_01	Syringic acid		4.4629	197.046	100966	0.951		-0.0005572				TRUE	25542.5
	STD_1	Syringic acid		4.45735	197.046	1471789	13.859		-0.0061044				TRUE	357340
	STD_05	Syringic acid		4.46418	197.046	636343	5.992		0.0007278				TRUE	145936
	STD_10	Syringic acid		4.46301	197.046	13268858	124.942		-0.0004449				FALSE	3.12099e+06
	STD_50	Syringic acid		4.46295	197.046	70051083	659.612		-0.0005085				FALSE	1.6031e+07
	STD_100	Syringic acid		4.46883	197.046	112244463	1056.91		0.0053732				FALSE	2.55799e+07
	STD_150	Syringic acid		4.46851	197.046	183111428	1724.21		0.0050525				TRUE	4.14249e+07
	STD_200	Syringic acid		4.46147	197.046	215740024	2031.44		-0.0019841				FALSE	4.85985e+07
	STD_300	Syringic acid		4.44627	197.046	335127405	3155.61		-0.0171867				TRUE	7.40694e+07
	STD_500	Syringic acid		4.44921	197.046	509649342	4798.94		-0.01425				TRUE	1.10055e+08
	ZHH210409001	Syringic acid		4.47336	197.046	6509618	61.296		0.0099074				TRUE	1.58318e+06
	ZHH210409002	Syringic acid		4.46281	197.046	7517831	70.789		-0.0006433				TRUE	1.82638e+06
	ZHH210409003	Syringic acid		4.46312	197.046	6495404	61.162		-0.0003386				TRUE	1.63893e+06
	ZHH210409004	Syringic acid		4.46769	197.046	7598369	71.547		0.0042338				TRUE	1.90752e+06
	ZHH210409005	Syringic acid		4.46165	197.046	8657852	81.524		-0.0018096				TRUE	2.20328e+06
	ZHH210409006	Syringic acid		4.45723	197.046	10678603	100.551		-0.0062267				TRUE	2.64477e+06
	STD_01, STD_1, STD_05, STD_10, STD_50, STD_100, STD_150, STD_200, STD_300, and STD_500 indicate the ten different concentrations of the standard compound, which are 0.1, 0.5, 1, 10, 50, 100, 150, 200, 300, and 500 ng/mL, respectively.
	ZHH210409001, ZHH210409002, and ZHH210409003 indicate replicate 1, replicate 2, and replicate 3 in the control group, respectively.
	ZHH210409004, ZHH210409005, and ZHH210409006 indicate replicate 1, replicate 2, and replicate 3 in 2% LA + 8 ppm ozone group, respectively.

## Sheet: L-Epicatechin
	Quantitation report of L-Epicatechin
	Target Compounds
	Sample Raw File Name	Compound Name		RT	Quan Peak	Response	Conc	Units	Dev (min)			Flags	Manual Flag	Peak Height
	STD_01	L-Epicatechin		4.73862	289.072	6348	0.05		-0.0154636				FALSE	3083.46
	STD_1	L-Epicatechin		4.76178	289.072	128140	1.017		0.0076974				FALSE	38123.8
	STD_05	L-Epicatechin		4.75713	289.072	53215	0.422		0.0030527				FALSE	16136.2
	STD_10	L-Epicatechin		4.75596	289.072	1263450	10.024		0.001878				FALSE	357894
	STD_50	L-Epicatechin		4.76164	289.072	7058469	55.999		0.0075577				FALSE	1.95994e+06
	STD_100	L-Epicatechin		4.76179	289.072	11656828	92.481		0.0077043				FALSE	3.32972e+06
	STD_150	L-Epicatechin		4.76146	289.072	20268217	160.8		0.0073797				FALSE	5.60166e+06
	STD_200	L-Epicatechin		4.75433	289.072	23825824	189.025		0.0002448				FALSE	6.73737e+06
	STD_300	L-Epicatechin		4.73818	289.072	39812260	315.855		-0.015897				TRUE	1.10927e+07
	STD_500	L-Epicatechin		4.74021	289.072	62082823	492.541		-0.0138751				FALSE	1.69431e+07
	ZHH210409001	L-Epicatechin		4.75483	289.072	25859	0.205		0.0007469				TRUE	8105.13
	ZHH210409002	L-Epicatechin		4.74428	289.072	32659	0.259		-0.0098039				TRUE	10098.5
	ZHH210409003	L-Epicatechin		4.73874	289.072	19230	0.153		-0.0153407				TRUE	8619.62
	ZHH210409004	L-Epicatechin		4.74341	289.072	21067	0.167		-0.0106705				FALSE	9842.22
	ZHH210409005	L-Epicatechin		4.75459	289.072	25308	0.201		0.0005113				TRUE	8148.69
	ZHH210409006	L-Epicatechin		4.73291	289.072	37480	0.297		-0.0211663				TRUE	12817.1
	STD_01, STD_1, STD_05, STD_10, STD_50, STD_100, STD_150, STD_200, STD_300, and STD_500 indicate the ten different concentrations of the standard compound, which are 0.1, 0.5, 1, 10, 50, 100, 150, 200, 300, and 500 ng/mL, respectively.
	ZHH210409001, ZHH210409002, and ZHH210409003 indicate replicate 1, replicate 2, and replicate 3 in the control group, respectively.
	ZHH210409004, ZHH210409005, and ZHH210409006 indicate replicate 1, replicate 2, and replicate 3 in 2% LA + 8 ppm ozone group, respectively.

## Sheet: Vanillin
	Quantitation report of vanillin
	Target Compounds
	Sample Raw File Name	Compound Name		RT	Quan Peak	Response	Conc	Units	Dev (min)			Flags	Manual Flag	Peak Height
	STD_01	Vanillin		5.06028	151.04	159272	1.321		-0.0087614				TRUE	42162.2
	STD_1	Vanillin		5.06621	151.04	1805238	14.978		-0.0028294				FALSE	360874
	STD_05	Vanillin		5.0673	151.04	812169	6.738		-0.0017388				FALSE	164405
	STD_10	Vanillin		5.06614	151.04	15671368	130.023		-0.0029032				FALSE	3.07746e+06
	STD_50	Vanillin		5.07182	151.04	79511367	659.694		0.0027723				FALSE	1.5082e+07
	STD_100	Vanillin		5.07196	151.04	131227603	1088.78		0.0029148				TRUE	2.356e+07
	STD_150	Vanillin		5.07738	151.04	209217856	1735.85		0.0083383				FALSE	3.81218e+07
	STD_200	Vanillin		5.07021	151.04	250667967	2079.75		0.0011635				FALSE	4.58606e+07
	STD_300	Vanillin		5.05931	151.04	384707028	3191.86		-0.0097306				TRUE	6.84945e+07
	STD_500	Vanillin		5.06626	151.04	572252592	4747.89		-0.0027791				FALSE	9.71002e+07
	ZHH210409001	Vanillin		5.08223	151.04	26502738	219.889		0.0131868				FALSE	4.54655e+06
	ZHH210409002	Vanillin		5.07167	151.04	23850613	197.885		0.0026253				FALSE	3.98298e+06
	ZHH210409003	Vanillin		5.07189	151.04	20398248	169.241		0.0028425				FALSE	3.5015e+06
	ZHH210409004	Vanillin		5.07655	151.04	27373487	227.114		0.0075069				FALSE	4.75998e+06
	ZHH210409005	Vanillin		5.07052	151.04	29323054	243.289		0.0014735				FALSE	5.18587e+06
	ZHH210409006	Vanillin		5.07183	151.04	32940675	273.304		0.0027837				FALSE	5.6883e+06
	STD_01, STD_1, STD_05, STD_10, STD_50, STD_100, STD_150, STD_200, STD_300, and STD_500 indicate the ten different concentrations of the standard compound, which are 0.1, 0.5, 1, 10, 50, 100, 150, 200, 300, and 500 ng/mL, respectively.
	ZHH210409001, ZHH210409002, and ZHH210409003 indicate replicate 1, replicate 2, and replicate 3 in the control group, respectively.
	ZHH210409004, ZHH210409005, and ZHH210409006 indicate replicate 1, replicate 2, and replicate 3 in 2% LA + 8 ppm ozone group, respectively.

[truncated: 9 more sheets: 4-Hydroxybenzoic acid, p-Hydroxycinnamic Acid, Syringaldehyde, Salicylic acid, Trans-Ferulic acid, roxy-3,5-dimethoxycinnamic acid, Benzoic acid, Hydrocinnamic acid, Trans-Cinnamic acid]
